# Supplementary material for: Behavioural Factors Influencing the Intention to Adopt Sheep Scab Control Measures in Northern Ireland
Source: Animals (Basel). 2024 Mar 15;14(6):912. doi: 10.3390/ani14060912 (PMC10967487; doi:10.3390/ani14060912)
Supplement: Supplementary file 1 [file animals-14-00912-s001.zip]

Archive with 1 entries (1 files):
- animals-2861013-supplementary.pdf
